# Supplementary material for: Genetic characteristics of pathogenic Leptospira in wild small animals and livestock in Jiangxi Province, China, 2002–2015
Source: PLoS Negl Trop Dis. 2019 Jun 24;13(6):e0007513. doi: 10.1371/journal.pntd.0007513 (PMC6611636; doi:10.1371/journal.pntd.0007513)
Supplement: S1 Table — (XLSX) [file pntd.0007513.s001.xlsx]

## Sheet: 全部401株
Key	Year of isolation	Location of isolation	region	Species	Serogroup	Serovar	Source Type	Continent	ST	GlmU	PntA	SucA	TpiA	PfkB	MreA	CaiB
LJ1	2002	China	Jiangxi_shanggao	L. interrogans	Canicola	Unknown	Human	Asia	37	3	3	3	3	4	5	5
LJ10	2006	China	Jiangxi_longnan	L. borgpetersenii	Javanica	Unknown	Rattus rattoides	Asia	143	24	27	30	34	67	27	11
LJ100	2007	China	Jiangxi_shanggao	L. interrogans	Grippotyphosa	Unknown	Apodemus agrarius	Asia	106	3	1	2	30	6	6	6
LJ101	2007	China	Jiangxi_shanggao	L. interrogans	Grippotyphosa	Unknown	Common skunk	Asia	106	3	1	2	30	6	6	6
LJ102	2007	China	Jiangxi_shanggao	L. interrogans	Grippotyphosa	Unknown	Common skunk	Asia	106	3	1	2	30	6	6	6
LJ103	2007	China	Jiangxi_shanggao	L. interrogans	Australis	Unknown	Rattus rattoides	Asia	105	1	1	1	2	6	23	7
LJ104	2007	China	Jiangxi_shanggao	L. interrogans	Canicola	Unknown	Cattle	Asia	212	3	3	3	3	4	6	5
LJ105	2007	China	Jiangxi_xinjian	L. borgpetersenii	Javanica	Unknown	Rattus norvegicus	Asia	209	24	27	30	34	67	59	11
LJ106	2007	China	Jiangxi_xinjian	L. borgpetersenii	Javanica	Unknown	Rattus norvegicus	Asia	209	24	27	30	34	67	59	11
LJ107	2007	China	Jiangxi_xinjian	L. borgpetersenii	Javanica	Unknown	Rattus norvegicus	Asia	209	24	27	30	34	67	59	11
LJ108	2007	China	Jiangxi_xinjian	L. borgpetersenii	Javanica	Unknown	Rattus norvegicus	Asia	209	24	27	30	34	67	59	11
LJ109	2007	China	Jiangxi_xinjian	L. interrogans	Australis	Unknown	Rattus norvegicus	Asia	131	1	2	1	5	6	6	7
LJ11	2006	China	Jiangxi_longnan	L. interrogans	Australis	Unknown	Rattus rattoides	Asia	107	1	2	3	5	6	1	7
LJ110	2008	China	Jiangxi_shanggao	L. interrogans	Australis	Unknown	Rattus norvegicus	Asia	105	1	1	1	2	6	23	7
LJ111	2008	China	Jiangxi_shanggao	L. interrogans	Australis	Unknown	Rattus rattoides	Asia	105	1	1	1	2	6	23	7
LJ112	2008	China	Jiangxi_shanggao	L. interrogans	Australis	Unknown	Mus musculus	Asia	105	1	1	1	2	6	23	7
LJ113	2008	China	Jiangxi_shanggao	L. interrogans	Australis	Unknown	Rattus norvegicus	Asia	105	1	1	1	2	6	23	7
LJ114	2008	China	Jiangxi_shanggao	L. interrogans	Australis	Unknown	Rattus norvegicus	Asia	105	1	1	1	2	6	23	7
LJ115	2008	China	Jiangxi_shanggao	L. interrogans	Australis	Unknown	Rattus rattoides	Asia	105	1	1	1	2	6	23	7
LJ116	2008	China	Jiangxi_shanggao	L. interrogans	Hebdomadis	Unknown	Pig	Asia	140	3	3	3	3	4	5	16
LJ117	2008	China	Jiangxi_shanggao	L. interrogans	Australis	Unknown	Dog	Asia	12	1	1	1	2	6	2	7
LJ118	2008	China	Jiangxi_shanggao	L. interrogans	Australis	Unknown	Dog	Asia	12	1	1	1	2	6	2	7
LJ119	2008	China	Jiangxi_shanggao	L. interrogans	Australis	Unknown	Dog	Asia	12	1	1	1	2	6	2	7
LJ12	2006	China	Jiangxi_longnan	L. interrogans	Australis	Unknown	Rattus flavipectus	Asia	107	1	2	3	5	6	1	7
LJ120	2008	China	Jiangxi_shangrao	L. interrogans	Icterohaemorrhagiae	Unknown	Rattus norvegicus	Asia	17	1	1	2	2	10	4	8
LJ121	2008	China	Jiangxi_shangrao	L. interrogans	Icterohaemorrhagiae	Unknown	Rattus norvegicus	Asia	1	1	1	1	1	1	1	1
LJ122	2008	China	Jiangxi_shangrao	L. interrogans	Icterohaemorrhagiae	Unknown	Rattus norvegicus	Asia	1	1	1	1	1	1	1	1
LJ123	2008	China	Jiangxi_shangrao	L. interrogans	Icterohaemorrhagiae	Unknown	Rattus norvegicus	Asia	1	1	1	1	1	1	1	1
LJ124	2008	China	Jiangxi_shangrao	L. interrogans	Icterohaemorrhagiae	Unknown	Apodemus agrarius	Asia	1	1	1	1	1	1	1	1
LJ125	2008	China	Jiangxi_shangrao	L. borgpetersenii	Javanica	Unknown	Apodemus agrarius	Asia	143	24	27	30	34	67	27	11
LJ126	2008	China	Jiangxi_shangrao	L. interrogans	Icterohaemorrhagiae	Unknown	Apodemus agrarius	Asia	1	1	1	1	1	1	1	1
LJ127	2008	China	Jiangxi_shangrao	L. interrogans	Icterohaemorrhagiae	Unknown	Rattus rattoides	Asia	1	1	1	1	1	1	1	1
LJ128	2008	China	Jiangxi_shangrao	L. interrogans	Icterohaemorrhagiae	Unknown	Rattus rattoides	Asia	1	1	1	1	1	1	1	1
LJ129	2008	China	Jiangxi_shangrao	L. interrogans	Icterohaemorrhagiae	Unknown	Apodemus agrarius	Asia	1	1	1	1	1	1	1	1
LJ13	2006	China	Jiangxi_longnan	L. borgpetersenii	Javanica	Unknown	Rattus rattoides	Asia	143	24	27	30	34	67	27	11
LJ130	2008	China	Jiangxi_shangrao	L. interrogans	Icterohaemorrhagiae	Unknown	Apodemus agrarius	Asia	1	1	1	1	1	1	1	1
LJ131	2008	China	Jiangxi_shangrao	L. interrogans	Icterohaemorrhagiae	Unknown	Apodemus agrarius	Asia	1	1	1	1	1	1	1	1
LJ132	2008	China	Jiangxi_shangrao	L. interrogans	Icterohaemorrhagiae	Unknown	Rattus rattoides	Asia	1	1	1	1	1	1	1	1
LJ133	2008	China	Jiangxi_shangrao	L. interrogans	Icterohaemorrhagiae	Unknown	Rattus rattoides	Asia	1	1	1	1	1	1	1	1
LJ134	2008	China	Jiangxi_shangrao	L. interrogans	Icterohaemorrhagiae	Unknown	Rattus flavipectus	Asia	1	1	1	1	1	1	1	1
LJ135	2008	China	Jiangxi_shangrao	L. interrogans	Icterohaemorrhagiae	Unknown	Rattus flavipectus	Asia	1	1	1	1	1	1	1	1
LJ136	2008	China	Jiangxi_fuliang	L. interrogans	Icterohaemorrhagiae	Unknown	Rattus rattoides	Asia	1	1	1	1	1	1	1	1
LJ137	2008	China	Jiangxi_fuliang	L. interrogans	Autumnalis	Unknown	Rattus rattoides	Asia	214	1	12	3	3	6	6	13
LJ139	2008	China	Jiangxi_fuliang	L. interrogans	Icterohaemorrhagiae	Unknown	Apodemus agrarius	Asia	1	1	1	1	1	1	1	1
LJ14	2006	China	Jiangxi_longnan	L. borgpetersenii	Javanica	Unknown	Rattus rattoides	Asia	143	24	27	30	34	67	27	11
LJ140	2008	China	Jiangxi_fuliang	L. interrogans	Icterohaemorrhagiae	Unknown	Apodemus agrarius	Asia	1	1	1	1	1	1	1	1
LJ141	2008	China	Jiangxi_fuliang	L. interrogans	Icterohaemorrhagiae	Unknown	Apodemus agrarius	Asia	1	1	1	1	1	1	1	1
LJ142	2008	China	Jiangxi_fuliang	L. interrogans	Icterohaemorrhagiae	Unknown	Apodemus agrarius	Asia	1	1	1	1	1	1	1	1
LJ143	2008	China	Jiangxi_fuliang	L. interrogans	Icterohaemorrhagiae	Unknown	Rattus rattoides	Asia	1	1	1	1	1	1	1	1
LJ144	2008	China	Jiangxi_fuliang	L. interrogans	Autumnalis	Unknown	Rattus rattoides	Asia	214	1	12	3	3	6	6	13
LJ145	2008	China	Jiangxi_fuliang	L. interrogans	Autumnalis	Unknown	Rana nigromaculata	Asia	213	1	12	3	3	4	6	13
LJ146	2008	China	Jiangxi_longnan	L. borgpetersenii	Javanica	Unknown	Rattus rattoides	Asia	143	24	27	30	34	67	27	11
LJ147	2008	China	Jiangxi_longnan	L. interrogans	Australis	Unknown	Rattus rattoides	Asia	107	1	2	3	5	6	1	7
LJ148	2008	China	Jiangxi_longnan	L. interrogans	Australis	Unknown	Rattus rattoides	Asia	107	1	2	3	5	6	1	7
LJ149	2008	China	Jiangxi_longnan	L. borgpetersenii	Javanica	Unknown	Rattus rattoides	Asia	143	24	27	30	34	67	27	11
LJ15	2006	China	Jiangxi_longnan	L. interrogans	Australis	Unknown	Rattus flavipectus	Asia	107	1	2	3	5	6	1	7
LJ150	2008	China	Jiangxi_longnan	L. borgpetersenii	Javanica	Unknown	Rattus rattoides	Asia	143	24	27	30	34	67	27	11
LJ151	2008	China	Jiangxi_longnan	L. borgpetersenii	Javanica	Unknown	Rattus rattoides	Asia	143	24	27	30	34	67	27	11
LJ152	2008	China	Jiangxi_longnan	L. borgpetersenii	Javanica	Unknown	Rattus rattoides	Asia	143	24	27	30	34	67	27	11
LJ153	2009	China	Jiangxi_shangrao	L. interrogans	Icterohaemorrhagiae	Unknown	Apodemus agrarius	Asia	17	1	1	2	2	10	4	8
LJ154	2009	China	Jiangxi_shangrao	L. interrogans	Icterohaemorrhagiae	Unknown	Rattus flavipectus	Asia	1	1	1	1	1	1	1	1
LJ155	2009	China	Jiangxi_shangrao	L. interrogans	Icterohaemorrhagiae	Unknown	Apodemus agrarius	Asia	1	1	1	1	1	1	1	1
LJ156	2009	China	Jiangxi_shangrao	L. interrogans	Icterohaemorrhagiae	Unknown	Apodemus agrarius	Asia	1	1	1	1	1	1	1	1
LJ157	2009	China	Jiangxi_shangrao	L. interrogans	Icterohaemorrhagiae	Unknown	Apodemus agrarius	Asia	1	1	1	1	1	1	1	1
LJ158	2009	China	Jiangxi_shangrao	L. interrogans	Icterohaemorrhagiae	Unknown	Apodemus agrarius	Asia	1	1	1	1	1	1	1	1
LJ159	2009	China	Jiangxi_shangrao	L. borgpetersenii	Javanica	Unknown	Rattus flavipectus	Asia	143	24	27	30	34	67	27	11
LJ16	2006	China	Jiangxi_longnan	L. borgpetersenii	Javanica	Unknown	Rattus rattoides	Asia	143	24	27	30	34	67	27	11
LJ160	2009	China	Jiangxi_shangrao	L. borgpetersenii	Javanica	Unknown	Rattus flavipectus	Asia	143	24	27	30	34	67	27	11
LJ161	2009	China	Jiangxi_shangrao	L. interrogans	Icterohaemorrhagiae	Unknown	Apodemus agrarius	Asia	1	1	1	1	1	1	1	1
LJ162	2009	China	Jiangxi_shangrao	L. interrogans	Icterohaemorrhagiae	Unknown	Apodemus agrarius	Asia	1	1	1	1	1	1	1	1
LJ163	2009	China	Jiangxi_shangrao	L. interrogans	Icterohaemorrhagiae	Unknown	Apodemus agrarius	Asia	1	1	1	1	1	1	1	1
LJ164	2009	China	Jiangxi_shangrao	L. interrogans	Icterohaemorrhagiae	Unknown	Apodemus agrarius	Asia	1	1	1	1	1	1	1	1
LJ166	2009	China	Jiangxi_shangrao	L. interrogans	Icterohaemorrhagiae	Unknown	Apodemus agrarius	Asia	1	1	1	1	1	1	1	1
LJ167	2009	China	Jiangxi_shangrao	L. borgpetersenii	Javanica	Unknown	Rattus flavipectus	Asia	143	24	27	30	34	67	27	11
LJ168	2009	China	Jiangxi_fuliang	L. interrogans	Icterohaemorrhagiae	Unknown	Apodemus agrarius	Asia	1	1	1	1	1	1	1	1
LJ169	2009	China	Jiangxi_fuliang	L. interrogans	Icterohaemorrhagiae	Unknown	Apodemus agrarius	Asia	1	1	1	1	1	1	1	1
LJ17	2006	China	Jiangxi_longnan	L. borgpetersenii	Javanica	Unknown	Rattus rattoides	Asia	143	24	27	30	34	67	27	11
LJ170	2009	China	Jiangxi_fuliang	L. interrogans	Icterohaemorrhagiae	Unknown	Apodemus agrarius	Asia	1	1	1	1	1	1	1	1
LJ171	2009	China	Jiangxi_fuliang	L. interrogans	Icterohaemorrhagiae	Unknown	Apodemus agrarius	Asia	1	1	1	1	1	1	1	1
LJ172	2009	China	Jiangxi_fuliang	L. interrogans	Grippotyphosa	Unknown	Rattus rattoides	Asia	18	1	1	2	3	6	6	6
LJ173	2009	China	Jiangxi_fuliang	L. interrogans	Icterohaemorrhagiae	Unknown	Apodemus agrarius	Asia	1	1	1	1	1	1	1	1
LJ174	2009	China	Jiangxi_fuliang	L. interrogans	Icterohaemorrhagiae	Unknown	Apodemus agrarius	Asia	1	1	1	1	1	1	1	1
LJ175	2009	China	Jiangxi_shanggao	L. interrogans	Australis	Unknown	Cattle	Asia	105	1	1	1	2	6	23	7
LJ176	2009	China	Jiangxi_shanggao	L. interrogans	Australis	Unknown	Cattle	Asia	105	1	1	1	2	6	23	7
LJ177	2009	China	Jiangxi_shanggao	L. interrogans	Australis	Unknown	Dog	Asia	109	1	1	3	2	6	23	7
LJ178	2009	China	Jiangxi_shanggao	L. interrogans	Canicola	Unknown	Dog	Asia	37	3	3	3	3	4	5	5
LJ179	2009	China	Jiangxi_shanggao	L. interrogans	Australis	Unknown	Dog	Asia	105	1	1	1	2	6	23	7
LJ18	2006	China	Jiangxi_longnan	L. borgpetersenii	Javanica	Unknown	Rattus rattoides	Asia	143	24	27	30	34	67	27	11
LJ180	2009	China	Jiangxi_shanggao	L. interrogans	Canicola	Unknown	Dog	Asia	37	3	3	3	3	4	5	5
LJ181	2009	China	Jiangxi_longnan	L. borgpetersenii	Javanica	Unknown	Rattus rattoides	Asia	143	24	27	30	34	67	27	11
LJ182	2009	China	Jiangxi_longnan	L. borgpetersenii	Javanica	Unknown	Rattus rattoides	Asia	143	24	27	30	34	67	27	11
LJ183	2009	China	Jiangxi_shanggao	L. interrogans	Canicola	Unknown	Dog	Asia	37	3	3	3	3	4	5	5
LJ185	2009	China	Jiangxi_fuliang	L. interrogans	Grippotyphosa	Unknown	Rattus rattoides	Asia	18	1	1	2	3	6	6	6
LJ19	2006	China	Jiangxi_longnan	L. borgpetersenii	Javanica	Unknown	Rattus rattoides	Asia	143	24	27	30	34	67	27	11
LJ194	2011	China	Jiangxi_fuliang	L. interrogans	Icterohaemorrhagiae	Unknown	Apodemus agrarius	Asia	1	1	1	1	1	1	1	1
LJ195	2011	China	Jiangxi_fuliang	L. interrogans	Icterohaemorrhagiae	Unknown	Apodemus agrarius	Asia	1	1	1	1	1	1	1	1
LJ196	2011	China	Jiangxi_fuliang	L. interrogans	Icterohaemorrhagiae	Unknown	Apodemus agrarius	Asia	1	1	1	1	1	1	1	1
LJ197	2011	China	Jiangxi_fuliang	L. interrogans	Icterohaemorrhagiae	Unknown	Apodemus agrarius	Asia	1	1	1	1	1	1	1	1
LJ198	2011	China	Jiangxi_fuliang	L. interrogans	Icterohaemorrhagiae	Unknown	Apodemus agrarius	Asia	1	1	1	1	1	1	1	1
LJ199	2011	China	Jiangxi_fuliang	L. interrogans	Icterohaemorrhagiae	Unknown	Apodemus agrarius	Asia	1	1	1	1	1	1	1	1
LJ2	2002	China	Jiangxi_shanggao	L. interrogans	Hebdomadis	Unknown	Human	Asia	140	3	3	3	3	4	5	16
LJ20	2006	China	Jiangxi_shangrao	L. interrogans	Icterohaemorrhagiae	Unknown	Apodemus agrarius	Asia	1	1	1	1	1	1	1	1
LJ200	2011	China	Jiangxi_fuliang	L. interrogans	Icterohaemorrhagiae	Unknown	Apodemus agrarius	Asia	1	1	1	1	1	1	1	1
LJ201	2011	China	Jiangxi_fuliang	L. interrogans	Icterohaemorrhagiae	Unknown	Apodemus agrarius	Asia	1	1	1	1	1	1	1	1
LJ203	2011	China	Jiangxi_fuliang	L. interrogans	Icterohaemorrhagiae	Unknown	Apodemus agrarius	Asia	1	1	1	1	1	1	1	1
LJ204	2011	China	Jiangxi_fuliang	L. interrogans	Icterohaemorrhagiae	Unknown	Apodemus agrarius	Asia	1	1	1	1	1	1	1	1
LJ205	2011	China	Jiangxi_fuliang	L. interrogans	Icterohaemorrhagiae	Unknown	Apodemus agrarius	Asia	1	1	1	1	1	1	1	1
LJ206	2011	China	Jiangxi_fuliang	L. interrogans	Icterohaemorrhagiae	Unknown	Apodemus agrarius	Asia	1	1	1	1	1	1	1	1
LJ207	2011	China	Jiangxi_fuliang	L. interrogans	Icterohaemorrhagiae	Unknown	Apodemus agrarius	Asia	1	1	1	1	1	1	1	1
LJ208	2011	China	Jiangxi_fuliang	L. interrogans	Icterohaemorrhagiae	Unknown	Apodemus agrarius	Asia	1	1	1	1	1	1	1	1
LJ209	2011	China	Jiangxi_fuliang	L. interrogans	Icterohaemorrhagiae	Unknown	Apodemus agrarius	Asia	1	1	1	1	1	1	1	1
LJ21	2006	China	Jiangxi_shangrao	L. interrogans	Icterohaemorrhagiae	Unknown	Apodemus agrarius	Asia	1	1	1	1	1	1	1	1
LJ210	2011	China	Jiangxi_fuliang	L. interrogans	Icterohaemorrhagiae	Unknown	Apodemus agrarius	Asia	1	1	1	1	1	1	1	1
LJ211	2011	China	Jiangxi_fuliang	L. interrogans	Icterohaemorrhagiae	Unknown	Apodemus agrarius	Asia	1	1	1	1	1	1	1	1
LJ212	2011	China	Jiangxi_fuliang	L. interrogans	Icterohaemorrhagiae	Unknown	Apodemus agrarius	Asia	1	1	1	1	1	1	1	1
LJ215	2011	China	Jiangxi_shangrao	L. interrogans	Icterohaemorrhagiae	Unknown	Apodemus agrarius	Asia	1	1	1	1	1	1	1	1
LJ216	2011	China	Jiangxi_shangrao	L. interrogans	Icterohaemorrhagiae	Unknown	Apodemus agrarius	Asia	1	1	1	1	1	1	1	1
LJ217	2011	China	Jiangxi_shangrao	L. interrogans	Icterohaemorrhagiae	Unknown	Rattus rattoides	Asia	1	1	1	1	1	1	1	1
LJ218	2011	China	Jiangxi_shangrao	L. interrogans	Icterohaemorrhagiae	Unknown	Apodemus agrarius	Asia	1	1	1	1	1	1	1	1
LJ219	2011	China	Jiangxi_shangrao	L. interrogans	Icterohaemorrhagiae	Unknown	Apodemus agrarius	Asia	1	1	1	1	1	1	1	1
LJ22	2006	China	Jiangxi_shangrao	L. interrogans	Icterohaemorrhagiae	Unknown	Apodemus agrarius	Asia	1	1	1	1	1	1	1	1
LJ221	2011	China	Jiangxi_shangrao	L. interrogans	Icterohaemorrhagiae	Unknown	Apodemus agrarius	Asia	1	1	1	1	1	1	1	1
LJ222	2011	China	Jiangxi_shangrao	L. interrogans	Icterohaemorrhagiae	Unknown	Apodemus agrarius	Asia	1	1	1	1	1	1	1	1
LJ223	2011	China	Jiangxi_shangrao	L. interrogans	Icterohaemorrhagiae	Unknown	Apodemus agrarius	Asia	1	1	1	1	1	1	1	1
LJ224	2011	China	Jiangxi_shangrao	L. interrogans	Icterohaemorrhagiae	Unknown	Apodemus agrarius	Asia	1	1	1	1	1	1	1	1
LJ225	2011	China	Jiangxi_shangrao	L. interrogans	Icterohaemorrhagiae	Unknown	Apodemus agrarius	Asia	1	1	1	1	1	1	1	1
LJ226	2011	China	Jiangxi_shangrao	L. interrogans	Icterohaemorrhagiae	Unknown	Apodemus agrarius	Asia	1	1	1	1	1	1	1	1
LJ228	2011	China	Jiangxi_shangrao	L. interrogans	Icterohaemorrhagiae	Unknown	Apodemus agrarius	Asia	1	1	1	1	1	1	1	1
LJ229	2011	China	Jiangxi_shangrao	L. interrogans	Icterohaemorrhagiae	Unknown	Apodemus agrarius	Asia	1	1	1	1	1	1	1	1
LJ23	2006	China	Jiangxi_shangrao	L. interrogans	Icterohaemorrhagiae	Unknown	Apodemus agrarius	Asia	1	1	1	1	1	1	1	1
LJ231	2011	China	Jiangxi_shangrao	L. interrogans	Icterohaemorrhagiae	Unknown	Apodemus agrarius	Asia	1	1	1	1	1	1	1	1
LJ232	2011	China	Jiangxi_shangrao	L. interrogans	Icterohaemorrhagiae	Unknown	Apodemus agrarius	Asia	1	1	1	1	1	1	1	1
LJ234	2011	China	Jiangxi_shangrao	L. interrogans	Icterohaemorrhagiae	Unknown	Apodemus agrarius	Asia	1	1	1	1	1	1	1	1
LJ235	2011	China	Jiangxi_shangrao	L. interrogans	Icterohaemorrhagiae	Unknown	Apodemus agrarius	Asia	1	1	1	1	1	1	1	1
LJ237	2011	China	Jiangxi_shangrao	L. interrogans	Icterohaemorrhagiae	Unknown	Rattus rattoides	Asia	1	1	1	1	1	1	1	1
LJ238	2011	China	Jiangxi_shangrao	L. interrogans	Icterohaemorrhagiae	Unknown	Rattus rattoides	Asia	1	1	1	1	1	1	1	1
LJ239	2011	China	Jiangxi_shangrao	L. interrogans	Icterohaemorrhagiae	Unknown	Rattus rattoides	Asia	1	1	1	1	1	1	1	1
LJ24	2006	China	Jiangxi_shangrao	L. interrogans	Icterohaemorrhagiae	Unknown	Rattus norvegicus	Asia	1	1	1	1	1	1	1	1
LJ240	2011	China	Jiangxi_shangrao	L. interrogans	Icterohaemorrhagiae	Unknown	Rattus rattoides	Asia	1	1	1	1	1	1	1	1
LJ241	2011	China	Jiangxi_shangyou	L. borgpetersenii	Javanica	Unknown	Apodemus agrarius	Asia	143	24	27	30	34	67	27	11
LJ242	2011	China	Jiangxi_shangyou	L. borgpetersenii	Javanica	Unknown	Rattus flavipectus	Asia	143	24	27	30	34	67	27	11
LJ243	2011	China	Jiangxi_shangyou	L. borgpetersenii	Javanica	Unknown	Rattus flavipectus	Asia	143	24	27	30	34	67	27	11
LJ245	2011	China	Jiangxi_shangyou	L. borgpetersenii	Javanica	Unknown	Rattus flavipectus	Asia	143	24	27	30	34	67	27	11
LJ246	2011	China	Jiangxi_shangyou	L. borgpetersenii	Javanica	Unknown	Rattus flavipectus	Asia	143	24	27	30	34	67	27	11
LJ247	2011	China	Jiangxi_shangyou	L. borgpetersenii	Javanica	Unknown	Rattus flavipectus	Asia	143	24	27	30	34	67	27	11
LJ248	2011	China	Jiangxi_shangyou	L. borgpetersenii	Javanica	Unknown	Rattus flavipectus	Asia	143	24	27	30	34	67	27	11
LJ249	2011	China	Jiangxi_shangyou	L. borgpetersenii	Javanica	Unknown	Rattus norvegicus	Asia	143	24	27	30	34	67	27	11
LJ25	2006	China	Jiangxi_shangrao	L. interrogans	Icterohaemorrhagiae	Unknown	Apodemus agrarius	Asia	17	1	1	2	2	10	4	8
LJ251	2011	China	Jiangxi_shangyou	L. borgpetersenii	Javanica	Unknown	Rattus flavipectus	Asia	143	24	27	30	34	67	27	11
LJ252	2011	China	Jiangxi_shangyou	L. borgpetersenii	Javanica	Unknown	Rattus rattoides	Asia	143	24	27	30	34	67	27	11
LJ253	2011	China	Jiangxi_shangyou	L. borgpetersenii	Javanica	Unknown	Rattus rattoides	Asia	143	24	27	30	34	67	27	11
LJ254	2011	China	Jiangxi_xinjian	L. interrogans	Australis	Unknown	Rattus norvegicus	Asia	93	1	2	3	5	6	6	7
LJ256	2011	China	Jiangxi_shanggao	L. interrogans	Australis	Unknown	Cattle	Asia	105	1	1	1	2	6	23	7
LJ257	2011	China	Jiangxi_shanggao	L. interrogans	Canicola	Unknown	Dog	Asia	37	3	3	3	3	4	5	5
LJ26	2006	China	Jiangxi_shangrao	L. interrogans	Icterohaemorrhagiae	Unknown	Apodemus agrarius	Asia	1	1	1	1	1	1	1	1
LJ27	2006	China	Jiangxi_shangrao	L. interrogans	Icterohaemorrhagiae	Unknown	Apodemus agrarius	Asia	1	1	1	1	1	1	1	1
LJ28	2006	China	Jiangxi_shangrao	L. interrogans	Icterohaemorrhagiae	Unknown	Apodemus agrarius	Asia	1	1	1	1	1	1	1	1
LJ29	2006	China	Jiangxi_shangrao	L. interrogans	Icterohaemorrhagiae	Unknown	Apodemus agrarius	Asia	1	1	1	1	1	1	1	1
LJ3	2002	China	Jiangxi_shanggao	L. interrogans	Hebdomadis	Unknown	Human	Asia	37	3	3	3	3	4	5	5
LJ30	2006	China	Jiangxi_shangrao	L. interrogans	Icterohaemorrhagiae	Unknown	Rattus norvegicus	Asia	1	1	1	1	1	1	1	1
LJ31	2006	China	Jiangxi_shangrao	L. interrogans	Autumnalis	Unknown	Rattus flavipectus	Asia	213	1	12	3	3	4	6	13
LJ32	2006	China	Jiangxi_shangrao	L. borgpetersenii	Javanica	Unknown	Rattus norvegicus	Asia	143	24	27	30	34	67	27	11
LJ33	2006	China	Jiangxi_shangrao	L. borgpetersenii	Javanica	Unknown	Rattus norvegicus	Asia	143	24	27	30	34	67	27	11
LJ34	2006	China	Jiangxi_shangrao	L. borgpetersenii	Javanica	Unknown	Rattus norvegicus	Asia	143	24	27	30	34	67	27	11
LJ35	2006	China	Jiangxi_fuliang	L. interrogans	Icterohaemorrhagiae	Unknown	Apodemus agrarius	Asia	1	1	1	1	1	1	1	1
LJ36	2006	China	Jiangxi_fuliang	L. interrogans	Canicola	Unknown	Dog	Asia	37	3	3	3	3	4	5	5
LJ37	2006	China	Jiangxi_shanggao	L. interrogans	Australis	Unknown	Rattus rattoides	Asia	105	1	1	1	2	6	23	7
LJ38	2006	China	Jiangxi_shanggao	L. interrogans	Australis	Unknown	Human	Asia	105	1	1	1	2	6	23	7
LJ39	2006	China	Jiangxi_shanggao	L. interrogans	Australis	Unknown	Human	Asia	105	1	1	1	2	6	23	7
LJ40	2006	China	Jiangxi_shanggao	L. interrogans	Icterohaemorrhagiae	Unknown	Human	Asia	17	1	1	2	2	10	4	8
LJ42	2006	China	Jiangxi_shanggao	L. interrogans	Grippotyphosa	Unknown	Human	Asia	106	3	1	2	30	6	6	6
LJ43	2006	China	Jiangxi_shanggao	L. interrogans	Australis	Unknown	Cattle	Asia	105	1	1	1	2	6	23	7
LJ44	2006	China	Jiangxi_shanggao	L. interrogans	Australis	Unknown	Dog	Asia	105	1	1	1	2	6	23	7
LJ45	2006	China	Jiangxi_shanggao	L. interrogans	Australis	Unknown	Dog	Asia	105	1	1	1	2	6	23	7
LJ46	2006	China	Jiangxi_shanggao	L. interrogans	Canicola	Unknown	Dog	Asia	37	3	3	3	3	4	5	5
LJ47	2006	China	Jiangxi_shanggao	L. interrogans	Australis	Unknown	Dog	Asia	105	1	1	1	2	6	23	7
LJ48	2006	China	Jiangxi_shanggao	L. interrogans	Canicola	Unknown	Dog	Asia	37	3	3	3	3	4	5	5
LJ49	2006	China	Jiangxi_shanggao	L. interrogans	Canicola	Unknown	Dog	Asia	37	3	3	3	3	4	5	5
LJ50	2006	China	Jiangxi_shanggao	L. interrogans	Canicola	Unknown	Dog	Asia	37	3	3	3	3	4	5	5
LJ54	2007	China	Jiangxi_shangrao	L. interrogans	Canicola	Unknown	Dog	Asia	37	3	3	3	3	4	5	5
LJ55	2007	China	Jiangxi_shangrao	L. interrogans	Hebdomadis	Unknown	Dog	Asia	37	3	3	3	3	4	5	5
LJ56	2007	China	Jiangxi_shangrao	L. interrogans	Hebdomadis	Unknown	Dog	Asia	37	3	3	3	3	4	5	5
LJ57	2007	China	Jiangxi_shangrao	L. interrogans	Australis	Unknown	Dog	Asia	107	1	2	3	5	6	1	7
LJ58	2007	China	Jiangxi_shangrao	L. interrogans	Australis	Unknown	Dog	Asia	107	1	2	3	5	6	1	7
LJ59	2007	China	Jiangxi_shangrao	L. interrogans	Hebdomadis	Unknown	Dog	Asia	37	3	3	3	3	4	5	5
LJ60	2007	China	Jiangxi_shangrao	L. interrogans	Australis	Unknown	Dog	Asia	107	1	2	3	5	6	1	7
LJ61	2007	China	Jiangxi_shangrao	L. interrogans	Icterohaemorrhagiae	Unknown	Apodemus agrarius	Asia	1	1	1	1	1	1	1	1
LJ62	2007	China	Jiangxi_shangrao	L. interrogans	Icterohaemorrhagiae	Unknown	Apodemus agrarius	Asia	1	1	1	1	1	1	1	1
LJ63	2007	China	Jiangxi_shangrao	L. interrogans	Icterohaemorrhagiae	Unknown	Apodemus agrarius	Asia	1	1	1	1	1	1	1	1
LJ64	2007	China	Jiangxi_shangrao	L. interrogans	Icterohaemorrhagiae	Unknown	Apodemus agrarius	Asia	1	1	1	1	1	1	1	1
LJ65	2007	China	Jiangxi_shangrao	L. interrogans	Icterohaemorrhagiae	Unknown	Apodemus agrarius	Asia	1	1	1	1	1	1	1	1
LJ66	2007	China	Jiangxi_shangrao	L. interrogans	Icterohaemorrhagiae	Unknown	Apodemus agrarius	Asia	1	1	1	1	1	1	1	1
LJ67	2007	China	Jiangxi_shangrao	L. interrogans	Icterohaemorrhagiae	Unknown	Apodemus agrarius	Asia	17	1	1	2	2	10	4	8
LJ69	2007	China	Jiangxi_shangrao	L. interrogans	Icterohaemorrhagiae	Unknown	Apodemus agrarius	Asia	17	1	1	2	2	10	4	8
LJ7	2005	China	Jiangxi_longnan	L. interrogans	Australis	Unknown	Rattus flavipectus	Asia	107	1	2	3	5	6	1	7
LJ70	2007	China	Jiangxi_shangrao	L. interrogans	Autumnalis	Unknown	Apodemus agrarius	Asia	213	1	12	3	3	4	6	13
LJ71	2007	China	Jiangxi_shangrao	L. interrogans	Icterohaemorrhagiae	Unknown	Apodemus agrarius	Asia	17	1	1	2	2	10	4	8
LJ72	2007	China	Jiangxi_shangrao	L. interrogans	Icterohaemorrhagiae	Unknown	Apodemus agrarius	Asia	17	1	1	2	2	10	4	8
LJ73	2007	China	Jiangxi_shangrao	L. interrogans	Icterohaemorrhagiae	Unknown	Apodemus agrarius	Asia	17	1	1	2	2	10	4	8
LJ74	2007	China	Jiangxi_shangrao	L. interrogans	Autumnalis	Unknown	Apodemus agrarius	Asia	214	1	12	3	3	6	6	13
LJ75	2007	China	Jiangxi_fuliang	L. interrogans	Grippotyphosa	Unknown	Apodemus agrarius	Asia	18	1	1	2	3	6	6	6
LJ76	2007	China	Jiangxi_fuliang	L. interrogans	Autumnalis	Unknown	Apodemus agrarius	Asia	213	1	12	3	3	4	6	13
LJ77	2007	China	Jiangxi_fuliang	L. interrogans	Icterohaemorrhagiae	Unknown	Apodemus agrarius	Asia	1	1	1	1	1	1	1	1
LJ78	2007	China	Jiangxi_fuliang	L. interrogans	Autumnalis	Unknown	Apodemus agrarius	Asia	214	1	12	3	3	6	6	13
LJ79	2007	China	Jiangxi_fuliang	L. interrogans	Autumnalis	Unknown	Apodemus agrarius	Asia	214	1	12	3	3	6	6	13
LJ8	2005	China	Jiangxi_longnan	L. borgpetersenii	Javanica	Unknown	Rattus rattoides	Asia	143	24	27	30	34	67	27	11
LJ80	2007	China	Jiangxi_fuliang	L. interrogans	Icterohaemorrhagiae	Unknown	Apodemus agrarius	Asia	1	1	1	1	1	1	1	1
LJ81	2007	China	Jiangxi_fuliang	L. interrogans	Icterohaemorrhagiae	Unknown	Apodemus agrarius	Asia	1	1	1	1	1	1	1	1
LJ83	2007	China	Jiangxi_fuliang	L. interrogans	Grippotyphosa	Unknown	Rattus rattoides	Asia	215	3	2	3	3	16	6	5
LJ84	2007	China	Jiangxi_fuliang	L. interrogans	Icterohaemorrhagiae	Unknown	Rattus rattoides	Asia	1	1	1	1	1	1	1	1
LJ85	2007	China	Jiangxi_fuliang	L. interrogans	Icterohaemorrhagiae	Unknown	Apodemus agrarius	Asia	1	1	1	1	1	1	1	1
LJ86	2007	China	Jiangxi_fuliang	L. interrogans	Icterohaemorrhagiae	Unknown	Apodemus agrarius	Asia	1	1	1	1	1	1	1	1
LJ87	2007	China	Jiangxi_fuliang	L. interrogans	Icterohaemorrhagiae	Unknown	Apodemus agrarius	Asia	1	1	1	1	1	1	1	1
LJ88	2007	China	Jiangxi_fuliang	L. interrogans	Icterohaemorrhagiae	Unknown	Apodemus agrarius	Asia	1	1	1	1	1	1	1	1
LJ89	2007	China	Jiangxi_fuliang	L. interrogans	Autumnalis	Unknown	Apodemus agrarius	Asia	214	1	12	3	3	6	6	13
LJ9	2006	China	Jiangxi_longnan	L. interrogans	Autumnalis	Unknown	Rattus flavipectus	Asia	108	3	3	20	2	2	5	8
LJ90	2007	China	Jiangxi_fuliang	L. interrogans	Icterohaemorrhagiae	Unknown	Apodemus agrarius	Asia	1	1	1	1	1	1	1	1
LJ91	2007	China	Jiangxi_fuliang	L. interrogans	Icterohaemorrhagiae	Unknown	Apodemus agrarius	Asia	1	1	1	1	1	1	1	1
LJ92	2007	China	Jiangxi_fuliang	L. interrogans	Icterohaemorrhagiae	Unknown	Apodemus agrarius	Asia	1	1	1	1	1	1	1	1
LJ93	2007	China	Jiangxi_fuliang	L. interrogans	Icterohaemorrhagiae	Unknown	Apodemus agrarius	Asia	1	1	1	1	1	1	1	1
LJ94	2007	China	Jiangxi_fuliang	L. interrogans	Autumnalis	Unknown	Apodemus agrarius	Asia	214	1	12	3	3	6	6	13
LJ96	2007	China	Jiangxi_longnan	L. borgpetersenii	Javanica	Unknown	Rattus rattoides	Asia	143	24	27	30	34	67	27	11
LJ97	2007	China	Jiangxi_longnan	L. borgpetersenii	Javanica	Unknown	Rattus rattoides	Asia	143	24	27	30	34	67	27	11
LJ98	2007	China	Jiangxi_longnan	L. borgpetersenii	Javanica	Unknown	Rattus rattoides	Asia	143	24	27	30	34	67	27	11
LJ99	2007	China	Jiangxi_longnan	L. borgpetersenii	Javanica	Unknown	Rattus rattoides	Asia	143	24	27	30	34	67	27	11
NJ1	2012	China	Jiangxi_shangrao	L. interrogans	Icterohaemorrhagiae	Unknown	Rattus rattoides	Asia	1	1	1	1	1	1	1	1
NJ10	2012	China	Jiangxi_shangrao	L. interrogans	Icterohaemorrhagiae	Unknown	Apodemus agrarius	Asia	1	1	1	1	1	1	1	1
NJ100	2013	China	Jiangxi_shangrao	L. interrogans	Icterohaemorrhagiae	Unknown	Apodemus agrarius	Asia	1	1	1	1	1	1	1	1
NJ101	2013	China	Jiangxi_shangrao	L. interrogans	Icterohaemorrhagiae	Unknown	Apodemus agrarius	Asia	1	1	1	1	1	1	1	1
NJ102	2013	China	Jiangxi_shangrao	L. interrogans	Icterohaemorrhagiae	Unknown	Apodemus agrarius	Asia	1	1	1	1	1	1	1	1
NJ104	2013	China	Jiangxi_shangrao	L. interrogans	Icterohaemorrhagiae	Unknown	Apodemus agrarius	Asia	1	1	1	1	1	1	1	1
NJ105	2013	China	Jiangxi_shangrao	L. interrogans	Icterohaemorrhagiae	Unknown	Apodemus agrarius	Asia	1	1	1	1	1	1	1	1
NJ106	2013	China	Jiangxi_shangrao	L. interrogans	Icterohaemorrhagiae	Unknown	Apodemus agrarius	Asia	1	1	1	1	1	1	1	1
NJ107	2013	China	Jiangxi_shangrao	L. interrogans	Australis	Unknown	Rattus rattoides	Asia	105	1	1	1	2	6	23	7
NJ108	2013	China	Jiangxi_shangrao	L. interrogans	Icterohaemorrhagiae	Unknown	Apodemus agrarius	Asia	1	1	1	1	1	1	1	1
NJ109	2013	China	Jiangxi_shangrao	L. interrogans	Icterohaemorrhagiae	Unknown	Rattus rattoides	Asia	1	1	1	1	1	1	1	1
NJ11	2012	China	Jiangxi_shangrao	L. interrogans	Icterohaemorrhagiae	Unknown	Apodemus agrarius	Asia	1	1	1	1	1	1	1	1
NJ110	2013	China	Jiangxi_shangrao	L. interrogans	Icterohaemorrhagiae	Unknown	Apodemus agrarius	Asia	1	1	1	1	1	1	1	1
NJ111	2013	China	Jiangxi_shangrao	L. interrogans	Icterohaemorrhagiae	Unknown	Rattus rattoides	Asia	1	1	1	1	1	1	1	1
NJ112	2013	China	Jiangxi_shangrao	L. interrogans	Icterohaemorrhagiae	Unknown	Apodemus agrarius	Asia	1	1	1	1	1	1	1	1
NJ113	2013	China	Jiangxi_shangrao	L. interrogans	Icterohaemorrhagiae	Unknown	Apodemus agrarius	Asia	1	1	1	1	1	1	1	1
NJ114	2013	China	Jiangxi_shangrao	L. interrogans	Icterohaemorrhagiae	Unknown	Apodemus agrarius	Asia	1	1	1	1	1	1	1	1
NJ115	2013	China	Jiangxi_shangrao	L. interrogans	Icterohaemorrhagiae	Unknown	Apodemus agrarius	Asia	1	1	1	1	1	1	1	1
NJ116	2013	China	Jiangxi_shangrao	L. interrogans	Icterohaemorrhagiae	Unknown	Apodemus agrarius	Asia	1	1	1	1	1	1	1	1
NJ117	2013	China	Jiangxi_shangrao	L. interrogans	Icterohaemorrhagiae	Unknown	Apodemus agrarius	Asia	1	1	1	1	1	1	1	1
NJ118	2013	China	Jiangxi_shangrao	L. interrogans	Icterohaemorrhagiae	Unknown	Apodemus agrarius	Asia	1	1	1	1	1	1	1	1
NJ120	2013	China	Jiangxi_fuliang	L. interrogans	Icterohaemorrhagiae	Unknown	Apodemus agrarius	Asia	1	1	1	1	1	1	1	1
NJ121	2013	China	Jiangxi_fuliang	L. interrogans	Icterohaemorrhagiae	Unknown	Apodemus agrarius	Asia	1	1	1	1	1	1	1	1
NJ122	2013	China	Jiangxi_fuliang	L. interrogans	Icterohaemorrhagiae	Unknown	Apodemus agrarius	Asia	1	1	1	1	1	1	1	1
NJ123	2013	China	Jiangxi_fuliang	L. interrogans	Icterohaemorrhagiae	Unknown	Apodemus agrarius	Asia	1	1	1	1	1	1	1	1
NJ124	2013	China	Jiangxi_fuliang	L. interrogans	Icterohaemorrhagiae	Unknown	Apodemus agrarius	Asia	1	1	1	1	1	1	1	1
NJ125	2013	China	Jiangxi_fuliang	L. interrogans	Icterohaemorrhagiae	Unknown	Apodemus agrarius	Asia	1	1	1	1	1	1	1	1
NJ126	2013	China	Jiangxi_fuliang	L. interrogans	Icterohaemorrhagiae	Unknown	Apodemus agrarius	Asia	1	1	1	1	1	1	1	1
NJ127	2013	China	Jiangxi_fuliang	L. interrogans	Icterohaemorrhagiae	Unknown	Apodemus agrarius	Asia	1	1	1	1	1	1	1	1
NJ128	2013	China	Jiangxi_fuliang	L. interrogans	Icterohaemorrhagiae	Unknown	Apodemus agrarius	Asia	1	1	1	1	1	1	1	1
NJ129	2013	China	Jiangxi_fuliang	L. interrogans	Icterohaemorrhagiae	Unknown	Apodemus agrarius	Asia	1	1	1	1	1	1	1	1
NJ13	2012	China	Jiangxi_shangrao	L. interrogans	Icterohaemorrhagiae	Unknown	Apodemus agrarius	Asia	1	1	1	1	1	1	1	1
NJ131	2013	China	Jiangxi_fuliang	L. interrogans	Icterohaemorrhagiae	Unknown	Apodemus agrarius	Asia	1	1	1	1	1	1	1	1
NJ132	2013	China	Jiangxi_fuliang	L. interrogans	Icterohaemorrhagiae	Unknown	Apodemus agrarius	Asia	1	1	1	1	1	1	1	1
NJ133	2013	China	Jiangxi_fuliang	L. interrogans	Icterohaemorrhagiae	Unknown	Apodemus agrarius	Asia	1	1	1	1	1	1	1	1
NJ135	2013	China	Jiangxi_fuliang	L. interrogans	Icterohaemorrhagiae	Unknown	Apodemus agrarius	Asia	1	1	1	1	1	1	1	1
NJ136	2013	China	Jiangxi_fuliang	L. interrogans	Icterohaemorrhagiae	Unknown	Apodemus agrarius	Asia	1	1	1	1	1	1	1	1
NJ137	2013	China	Jiangxi_fuliang	L. interrogans	Icterohaemorrhagiae	Unknown	Apodemus agrarius	Asia	1	1	1	1	1	1	1	1
NJ139	2013	China	Jiangxi_fuliang	L. interrogans	Icterohaemorrhagiae	Unknown	Rattus rattoides	Asia	1	1	1	1	1	1	1	1
NJ14	2012	China	Jiangxi_shangrao	L. interrogans	Icterohaemorrhagiae	Unknown	Apodemus agrarius	Asia	1	1	1	1	1	1	1	1
NJ140	2013	China	Jiangxi_fuliang	L. interrogans	Icterohaemorrhagiae	Unknown	Rattus rattoides	Asia	1	1	1	1	1	1	1	1
NJ141	2013	China	Jiangxi_fuliang	L. interrogans	Icterohaemorrhagiae	Unknown	Rattus rattoides	Asia	1	1	1	1	1	1	1	1
NJ142	2013	China	Jiangxi_shangyou	L. borgpetersenii	Javanica	Unknown	Apodemus agrarius	Asia	143	24	27	30	34	67	27	11
NJ144	2014	China	Jiangxi_shangyou	L. borgpetersenii	Javanica	Unknown	Rattus norvegicus	Asia	143	24	27	30	34	67	27	11
NJ145	2014	China	Jiangxi_shangyou	L. borgpetersenii	Javanica	Unknown	Rattus norvegicus	Asia	143	24	27	30	34	67	27	11
NJ146	2014	China	Jiangxi_shangyou	L. borgpetersenii	Javanica	Unknown	Rattus norvegicus	Asia	143	24	27	30	34	67	27	11
NJ147	2014	China	Jiangxi_shangyou	L. borgpetersenii	Javanica	Unknown	Rattus norvegicus	Asia	143	24	27	30	34	67	27	11
NJ148	2014	China	Jiangxi_shangyou	L. borgpetersenii	Javanica	Unknown	Rattus norvegicus	Asia	143	24	27	30	34	67	27	11
NJ149	2014	China	Jiangxi_shangyou	L. borgpetersenii	Javanica	Unknown	Rattus norvegicus	Asia	143	24	27	30	34	67	27	11
NJ15	2012	China	Jiangxi_shangrao	L. interrogans	Icterohaemorrhagiae	Unknown	Apodemus agrarius	Asia	1	1	1	1	1	1	1	1
NJ150	2014	China	Jiangxi_shangyou	L. borgpetersenii	Javanica	Unknown	Rattus norvegicus	Asia	143	24	27	30	34	67	27	11
NJ151	2014	China	Jiangxi_shangyou	L. borgpetersenii	Javanica	Unknown	Rattus norvegicus	Asia	143	24	27	30	34	67	27	11
NJ152	2014	China	Jiangxi_shangyou	L. borgpetersenii	Javanica	Unknown	Rattus norvegicus	Asia	143	24	27	30	34	67	27	11
NJ153	2014	China	Jiangxi_shangyou	L. borgpetersenii	Javanica	Unknown	Rattus norvegicus	Asia	143	24	27	30	34	67	27	11
NJ155	2014	China	Jiangxi_shangyou	L. borgpetersenii	Javanica	Unknown	Rattus norvegicus	Asia	143	24	27	30	34	67	27	11
NJ156	2014	China	Jiangxi_shangyou	L. borgpetersenii	Javanica	Unknown	Rattus norvegicus	Asia	143	24	27	30	34	67	27	11
NJ157	2014	China	Jiangxi_shangyou	L. borgpetersenii	Javanica	Unknown	Rattus norvegicus	Asia	143	24	27	30	34	67	27	11
NJ158	2014	China	Jiangxi_shangyou	L. borgpetersenii	Javanica	Unknown	Rattus norvegicus	Asia	143	24	27	30	34	67	27	11
NJ16	2012	China	Jiangxi_shangrao	L. interrogans	Icterohaemorrhagiae	Unknown	Apodemus agrarius	Asia	1	1	1	1	1	1	1	1
NJ161	2014	China	Jiangxi_shangyou	L. borgpetersenii	Javanica	Unknown	Rattus norvegicus	Asia	143	24	27	30	34	67	27	11
NJ162	2014	China	Jiangxi_shangyou	L. borgpetersenii	Javanica	Unknown	Rattus norvegicus	Asia	143	24	27	30	34	67	27	11
NJ163	2014	China	Jiangxi_shangyou	L. borgpetersenii	Javanica	Unknown	Rattus norvegicus	Asia	143	24	27	30	34	67	27	11
NJ164	2014	China	Jiangxi_shangyou	L. borgpetersenii	Javanica	Unknown	Rattus norvegicus	Asia	143	24	27	30	34	67	27	11
NJ165	2014	China	Jiangxi_shangyou	L. borgpetersenii	Javanica	Unknown	Apodemus agrarius	Asia	143	24	27	30	34	67	27	11
NJ166	2014	China	Jiangxi_shangyou	L. interrogans	Javanica	Unknown	Apodemus agrarius	Asia	216	3	68	3	3	10	2	9
NJ167	2014	China	Jiangxi_shangyou	L. borgpetersenii	Javanica	Unknown	Apodemus agrarius	Asia	143	24	27	30	34	67	27	11
NJ169	2014	China	Jiangxi_shangyou	L. borgpetersenii	Javanica	Unknown	Apodemus agrarius	Asia	143	24	27	30	34	67	27	11
NJ17	2012	China	Jiangxi_shangrao	L. interrogans	Icterohaemorrhagiae	Unknown	Apodemus agrarius	Asia	1	1	1	1	1	1	1	1
NJ171	2014	China	Jiangxi_shangyou	L. borgpetersenii	Javanica	Unknown	Rattus rattoides	Asia	143	24	27	30	34	67	27	11
NJ173	2014	China	Jiangxi_fuliang	L. interrogans	Icterohaemorrhagiae	Unknown	Apodemus agrarius	Asia	1	1	1	1	1	1	1	1
NJ174	2014	China	Jiangxi_fuliang	L. interrogans	Icterohaemorrhagiae	Unknown	Apodemus agrarius	Asia	1	1	1	1	1	1	1	1
NJ175	2014	China	Jiangxi_fuliang	L. interrogans	Icterohaemorrhagiae	Unknown	Apodemus agrarius	Asia	1	1	1	1	1	1	1	1
NJ176	2014	China	Jiangxi_fuliang	L. interrogans	Icterohaemorrhagiae	Unknown	Apodemus agrarius	Asia	1	1	1	1	1	1	1	1
NJ177	2014	China	Jiangxi_fuliang	L. interrogans	Icterohaemorrhagiae	Unknown	Apodemus agrarius	Asia	1	1	1	1	1	1	1	1
NJ178	2014	China	Jiangxi_fuliang	L. interrogans	Icterohaemorrhagiae	Unknown	Apodemus agrarius	Asia	1	1	1	1	1	1	1	1
NJ179	2014	China	Jiangxi_fuliang	L. interrogans	Icterohaemorrhagiae	Unknown	Apodemus agrarius	Asia	1	1	1	1	1	1	1	1
NJ18	2012	China	Jiangxi_shangrao	L. interrogans	Icterohaemorrhagiae	Unknown	Apodemus agrarius	Asia	1	1	1	1	1	1	1	1
NJ180	2014	China	Jiangxi_fuliang	L. interrogans	Icterohaemorrhagiae	Unknown	Apodemus agrarius	Asia	1	1	1	1	1	1	1	1
NJ181	2014	China	Jiangxi_fuliang	L. interrogans	Icterohaemorrhagiae	Unknown	Apodemus agrarius	Asia	1	1	1	1	1	1	1	1
NJ182	2014	China	Jiangxi_fuliang	L. interrogans	Icterohaemorrhagiae	Unknown	Apodemus agrarius	Asia	1	1	1	1	1	1	1	1
NJ183	2014	China	Jiangxi_fuliang	L. interrogans	Icterohaemorrhagiae	Unknown	Apodemus agrarius	Asia	1	1	1	1	1	1	1	1
NJ184	2014	China	Jiangxi_fuliang	L. interrogans	Icterohaemorrhagiae	Unknown	Apodemus agrarius	Asia	1	1	1	1	1	1	1	1
NJ185	2014	China	Jiangxi_fuliang	L. interrogans	Icterohaemorrhagiae	Unknown	Apodemus agrarius	Asia	1	1	1	1	1	1	1	1
NJ186	2014	China	Jiangxi_fuliang	L. interrogans	Icterohaemorrhagiae	Unknown	Apodemus agrarius	Asia	1	1	1	1	1	1	1	1
NJ187	2014	China	Jiangxi_fuliang	L. interrogans	Icterohaemorrhagiae	Unknown	Apodemus agrarius	Asia	1	1	1	1	1	1	1	1
NJ188	2014	China	Jiangxi_fuliang	L. interrogans	Icterohaemorrhagiae	Unknown	Apodemus agrarius	Asia	1	1	1	1	1	1	1	1
NJ189	2014	China	Jiangxi_shangrao	L. interrogans	Icterohaemorrhagiae	Unknown	Rattus rattoides	Asia	1	1	1	1	1	1	1	1
NJ198	2015	China	Jiangxi_shangyou	L. borgpetersenii	Javanica	Unknown	Apodemus agrarius	Asia	143	24	27	30	34	67	27	11
NJ199	2015	China	Jiangxi_shangyou	L. borgpetersenii	Javanica	Unknown	Apodemus agrarius	Asia	143	24	27	30	34	67	27	11
NJ2	2012	China	Jiangxi_shangrao	L. interrogans	Australis	Unknown	Rattus rattoides	Asia	105	1	1	1	2	6	23	7
NJ20	2012	China	Jiangxi_shangrao	L. interrogans	Icterohaemorrhagiae	Unknown	Rattus rattoides	Asia	1	1	1	1	1	1	1	1
NJ201	2015	China	Jiangxi_shangyou	L. borgpetersenii	Javanica	Unknown	Rattus rattoides	Asia	143	24	27	30	34	67	27	11
NJ202	2015	China	Jiangxi_shangyou	L. interrogans	Pyrogenes	Unknown	Rattus rattoides	Asia	224	3	3	20	2	10	3	8
NJ203	2015	China	Jiangxi_shangyou	L. borgpetersenii	Javanica	Unknown	Rattus rattoides	Asia	143	24	27	30	34	67	27	11
NJ204	2015	China	Jiangxi_shangyou	L. borgpetersenii	Javanica	Unknown	Rattus rattoides	Asia	143	24	27	30	34	67	27	11
NJ205	2015	China	Jiangxi_shangyou	L. borgpetersenii	Javanica	Unknown	Rattus rattoides	Asia	143	24	27	30	34	67	27	11
NJ206	2015	China	Jiangxi_shangyou	L. borgpetersenii	Javanica	Unknown	Rattus rattoides	Asia	143	24	27	30	34	67	27	11
NJ207	2015	China	Jiangxi_shangyou	L. borgpetersenii	Javanica	Unknown	Rattus rattoides	Asia	143	24	27	30	34	67	27	11
NJ208	2015	China	Jiangxi_shangyou	L. borgpetersenii	Javanica	Unknown	Rattus rattoides	Asia	143	24	27	30	34	67	27	11
NJ209	2015	China	Jiangxi_shangyou	L. borgpetersenii	Javanica	Unknown	Rattus rattoides	Asia	143	24	27	30	34	67	27	11
NJ21	2012	China	Jiangxi_shangrao	L. interrogans	Icterohaemorrhagiae	Unknown	Rattus norvegicus	Asia	1	1	1	1	1	1	1	1
NJ210	2015	China	Jiangxi_shangyou	L. interrogans	Pyrogenes	Unknown	Apodemus agrarius	Asia	224	3	3	20	2	10	3	8
NJ211	2015	China	Jiangxi_shangyou	L. borgpetersenii	Javanica	Unknown	Apodemus agrarius	Asia	143	24	27	30	34	67	27	11
NJ212	2015	China	Jiangxi_shangyou	L. borgpetersenii	Javanica	Unknown	Rattus rattoides	Asia	143	24	27	30	34	67	27	11
NJ213	2015	China	Jiangxi_shanggao	L. interrogans	Australis	Unknown	Rana nigromaculata	Asia	105	1	1	1	2	6	23	7
NJ214	2015	China	Jiangxi_fuliang	L. interrogans	Icterohaemorrhagiae	Unknown	Apodemus agrarius	Asia	1	1	1	1	1	1	1	1
NJ215	2015	China	Jiangxi_fuliang	L. interrogans	Icterohaemorrhagiae	Unknown	Apodemus agrarius	Asia	1	1	1	1	1	1	1	1
NJ216	2015	China	Jiangxi_fuliang	L. interrogans	Icterohaemorrhagiae	Unknown	Apodemus agrarius	Asia	1	1	1	1	1	1	1	1
NJ217	2015	China	Jiangxi_fuliang	L. interrogans	Icterohaemorrhagiae	Unknown	Apodemus agrarius	Asia	1	1	1	1	1	1	1	1
NJ218	2015	China	Jiangxi_fuliang	L. interrogans	Icterohaemorrhagiae	Unknown	Apodemus agrarius	Asia	1	1	1	1	1	1	1	1
NJ219	2015	China	Jiangxi_fuliang	L. interrogans	Icterohaemorrhagiae	Unknown	Apodemus agrarius	Asia	1	1	1	1	1	1	1	1
NJ22	2012	China	Jiangxi_shangrao	L. interrogans	Icterohaemorrhagiae	Unknown	Rattus norvegicus	Asia	1	1	1	1	1	1	1	1
NJ220	2015	China	Jiangxi_fuliang	L. interrogans	Icterohaemorrhagiae	Unknown	Apodemus agrarius	Asia	1	1	1	1	1	1	1	1
NJ221	2015	China	Jiangxi_fuliang	L. interrogans	Icterohaemorrhagiae	Unknown	Apodemus agrarius	Asia	1	1	1	1	1	1	1	1
NJ222	2015	China	Jiangxi_fuliang	L. interrogans	Icterohaemorrhagiae	Unknown	Apodemus agrarius	Asia	1	1	1	1	1	1	1	1
NJ223	2015	China	Jiangxi_fuliang	L. interrogans	Icterohaemorrhagiae	Unknown	Apodemus agrarius	Asia	1	1	1	1	1	1	1	1
NJ224	2015	China	Jiangxi_fuliang	L. interrogans	Icterohaemorrhagiae	Unknown	Apodemus agrarius	Asia	1	1	1	1	1	1	1	1
NJ225	2015	China	Jiangxi_fuliang	L. interrogans	Icterohaemorrhagiae	Unknown	Apodemus agrarius	Asia	1	1	1	1	1	1	1	1
NJ226	2015	China	Jiangxi_fuliang	L. interrogans	Icterohaemorrhagiae	Unknown	Apodemus agrarius	Asia	1	1	1	1	1	1	1	1
NJ227	2015	China	Jiangxi_fuliang	L. interrogans	Icterohaemorrhagiae	Unknown	Apodemus agrarius	Asia	1	1	1	1	1	1	1	1
NJ228	2015	China	Jiangxi_fuliang	L. interrogans	Icterohaemorrhagiae	Unknown	Apodemus agrarius	Asia	1	1	1	1	1	1	1	1
NJ229	2015	China	Jiangxi_fuliang	L. interrogans	Icterohaemorrhagiae	Unknown	Apodemus agrarius	Asia	1	1	1	1	1	1	1	1
NJ230	2015	China	Jiangxi_fuliang	L. interrogans	Icterohaemorrhagiae	Unknown	Apodemus agrarius	Asia	1	1	1	1	1	1	1	1
NJ231	2015	China	Jiangxi_fuliang	L. interrogans	Icterohaemorrhagiae	Unknown	Apodemus agrarius	Asia	1	1	1	1	1	1	1	1
NJ232	2015	China	Jiangxi_fuliang	L. interrogans	Icterohaemorrhagiae	Unknown	Apodemus agrarius	Asia	1	1	1	1	1	1	1	1
NJ233	2015	China	Jiangxi_fuliang	L. interrogans	Icterohaemorrhagiae	Unknown	Apodemus agrarius	Asia	1	1	1	1	1	1	1	1
NJ234	2015	China	Jiangxi_fuliang	L. interrogans	Icterohaemorrhagiae	Unknown	Apodemus agrarius	Asia	1	1	1	1	1	1	1	1
NJ235	2015	China	Jiangxi_fuliang	L. interrogans	Icterohaemorrhagiae	Unknown	Apodemus agrarius	Asia	1	1	1	1	1	1	1	1
NJ236	2015	China	Jiangxi_fuliang	L. interrogans	Icterohaemorrhagiae	Unknown	Apodemus agrarius	Asia	1	1	1	1	1	1	1	1
NJ237	2015	China	Jiangxi_fuliang	L. interrogans	Icterohaemorrhagiae	Unknown	Apodemus agrarius	Asia	1	1	1	1	1	1	1	1
NJ25	2012	China	Jiangxi_fuliang	L. interrogans	Icterohaemorrhagiae	Unknown	Apodemus agrarius	Asia	1	1	1	1	1	1	1	1
NJ26	2012	China	Jiangxi_fuliang	L. interrogans	Icterohaemorrhagiae	Unknown	Apodemus agrarius	Asia	1	1	1	1	1	1	1	1
NJ27	2012	China	Jiangxi_fuliang	L. interrogans	Icterohaemorrhagiae	Unknown	Apodemus agrarius	Asia	1	1	1	1	1	1	1	1
NJ28	2012	China	Jiangxi_fuliang	L. interrogans	Icterohaemorrhagiae	Unknown	Apodemus agrarius	Asia	1	1	1	1	1	1	1	1
NJ29	2012	China	Jiangxi_fuliang	L. interrogans	Icterohaemorrhagiae	Unknown	Apodemus agrarius	Asia	1	1	1	1	1	1	1	1
NJ30	2012	China	Jiangxi_fuliang	L. interrogans	Icterohaemorrhagiae	Unknown	Apodemus agrarius	Asia	1	1	1	1	1	1	1	1
NJ32	2012	China	Jiangxi_fuliang	L. interrogans	Icterohaemorrhagiae	Unknown	Apodemus agrarius	Asia	1	1	1	1	1	1	1	1
NJ33	2012	China	Jiangxi_fuliang	L. interrogans	Icterohaemorrhagiae	Unknown	Apodemus agrarius	Asia	1	1	1	1	1	1	1	1
NJ34	2012	China	Jiangxi_fuliang	L. interrogans	Icterohaemorrhagiae	Unknown	Apodemus agrarius	Asia	1	1	1	1	1	1	1	1
NJ35	2012	China	Jiangxi_fuliang	L. interrogans	Icterohaemorrhagiae	Unknown	Apodemus agrarius	Asia	1	1	1	1	1	1	1	1
NJ36	2012	China	Jiangxi_fuliang	L. interrogans	Icterohaemorrhagiae	Unknown	Apodemus agrarius	Asia	1	1	1	1	1	1	1	1
NJ37	2012	China	Jiangxi_fuliang	L. interrogans	Icterohaemorrhagiae	Unknown	Apodemus agrarius	Asia	1	1	1	1	1	1	1	1
NJ39	2012	China	Jiangxi_fuliang	L. interrogans	Icterohaemorrhagiae	Unknown	Apodemus agrarius	Asia	1	1	1	1	1	1	1	1
NJ4	2012	China	Jiangxi_shangrao	L. interrogans	Icterohaemorrhagiae	Unknown	Apodemus agrarius	Asia	1	1	1	1	1	1	1	1
NJ40	2012	China	Jiangxi_fuliang	L. interrogans	Icterohaemorrhagiae	Unknown	Apodemus agrarius	Asia	1	1	1	1	1	1	1	1
NJ41	2012	China	Jiangxi_fuliang	L. interrogans	Icterohaemorrhagiae	Unknown	Apodemus agrarius	Asia	1	1	1	1	1	1	1	1
NJ44	2012	China	Jiangxi_fuliang	L. interrogans	Icterohaemorrhagiae	Unknown	Apodemus agrarius	Asia	1	1	1	1	1	1	1	1
NJ46	2012	China	Jiangxi_fuliang	L. interrogans	Icterohaemorrhagiae	Unknown	Apodemus agrarius	Asia	1	1	1	1	1	1	1	1
NJ47	2012	China	Jiangxi_fuliang	L. interrogans	Icterohaemorrhagiae	Unknown	Apodemus agrarius	Asia	1	1	1	1	1	1	1	1
NJ49	2012	China	Jiangxi_fuliang	L. interrogans	Icterohaemorrhagiae	Unknown	Apodemus agrarius	Asia	1	1	1	1	1	1	1	1
NJ5	2012	China	Jiangxi_shangrao	L. interrogans	Icterohaemorrhagiae	Unknown	Apodemus agrarius	Asia	1	1	1	1	1	1	1	1
NJ6	2012	China	Jiangxi_shangrao	L. interrogans	Icterohaemorrhagiae	Unknown	Apodemus agrarius	Asia	1	1	1	1	1	1	1	1
NJ68	2012	China	Jiangxi_shangrao	L. interrogans	Icterohaemorrhagiae	Unknown	Apodemus agrarius	Asia	17	1	1	2	2	10	4	8
NJ7	2012	China	Jiangxi_shangrao	L. interrogans	Icterohaemorrhagiae	Unknown	Apodemus agrarius	Asia	1	1	1	1	1	1	1	1
NJ72	2012	China	Jiangxi_shangrao	L. interrogans	Icterohaemorrhagiae	Unknown	Apodemus agrarius	Asia	1	1	1	1	1	1	1	1
NJ73	2012	China	Jiangxi_shangrao	L. interrogans	Icterohaemorrhagiae	Unknown	Apodemus agrarius	Asia	1	1	1	1	1	1	1	1
NJ74	2012	China	Jiangxi_shangrao	L. interrogans	Icterohaemorrhagiae	Unknown	Apodemus agrarius	Asia	1	1	1	1	1	1	1	1
NJ75	2012	China	Jiangxi_shangrao	L. interrogans	Icterohaemorrhagiae	Unknown	Apodemus agrarius	Asia	1	1	1	1	1	1	1	1
NJ76	2012	China	Jiangxi_shangrao	L. interrogans	Icterohaemorrhagiae	Unknown	Apodemus agrarius	Asia	1	1	1	1	1	1	1	1
NJ77	2012	China	Jiangxi_shangrao	L. interrogans	Icterohaemorrhagiae	Unknown	Apodemus agrarius	Asia	1	1	1	1	1	1	1	1
NJ78	2012	China	Jiangxi_shangrao	L. interrogans	Icterohaemorrhagiae	Unknown	Apodemus agrarius	Asia	1	1	1	1	1	1	1	1
NJ79	2012	China	Jiangxi_shangrao	L. interrogans	Icterohaemorrhagiae	Unknown	Apodemus agrarius	Asia	1	1	1	1	1	1	1	1
NJ8	2012	China	Jiangxi_shangrao	L. interrogans	Icterohaemorrhagiae	Unknown	Apodemus agrarius	Asia	1	1	1	1	1	1	1	1
NJ80	2012	China	Jiangxi_shangrao	L. interrogans	Icterohaemorrhagiae	Unknown	Apodemus agrarius	Asia	1	1	1	1	1	1	1	1
NJ81	2012	China	Jiangxi_shangrao	L. interrogans	Icterohaemorrhagiae	Unknown	Apodemus agrarius	Asia	1	1	1	1	1	1	1	1
NJ82	2012	China	Jiangxi_shangrao	L. interrogans	Icterohaemorrhagiae	Unknown	Apodemus agrarius	Asia	1	1	1	1	1	1	1	1
NJ83	2012	China	Jiangxi_shangrao	L. interrogans	Icterohaemorrhagiae	Unknown	Apodemus agrarius	Asia	1	1	1	1	1	1	1	1
NJ88	2012	China	Jiangxi_shangyou	L. interrogans	Australis	Unknown	Rattus rattoides	Asia	105	1	1	1	2	6	23	7
NJ89	2012	China	Jiangxi_shangyou	L. interrogans	Australis	Unknown	Rattus rattoides	Asia	105	1	1	1	2	6	23	7
NJ9	2012	China	Jiangxi_shangrao	L. interrogans	Icterohaemorrhagiae	Unknown	Apodemus agrarius	Asia	1	1	1	1	1	1	1	1
NJ93	2012	China	Jiangxi_shangyou	L. interrogans	Australis	Unknown	Apodemus agrarius	Asia	105	1	1	1	2	6	23	7
NJ95	2013	China	Jiangxi_fuliang	L. interrogans	Icterohaemorrhagiae	Unknown	Apodemus agrarius	Asia	1	1	1	1	1	1	1	1
NJ96	2013	China	Jiangxi_fuliang	L. interrogans	Icterohaemorrhagiae	Unknown	Apodemus agrarius	Asia	1	1	1	1	1	1	1	1
NJ97	2013	China	Jiangxi_shangrao	L. interrogans	Icterohaemorrhagiae	Unknown	Apodemus agrarius	Asia	1	1	1	1	1	1	1	1
NJ98	2013	China	Jiangxi_shangrao	L. interrogans	Icterohaemorrhagiae	Unknown	Apodemus agrarius	Asia	1	1	1	1	1	1	1	1
NJ99	2013	China	Jiangxi_shangrao	L. interrogans	Icterohaemorrhagiae	Unknown	Apodemus agrarius	Asia	1	1	1	1	1	1	1	1
