# Supplementary material for: Genetic characteristics of pathogenic Leptospira in wild small animals and livestock in Jiangxi Province, China, 2002–2015
Source: PLoS Negl Trop Dis. 2019 Jun 24;13(6):e0007513. doi: 10.1371/journal.pntd.0007513 (PMC6611636; doi:10.1371/journal.pntd.0007513)
Supplement: S3 Table — (XLSX) [file pntd.0007513.s003.xlsx]

## Sheet: Sheet1
Table S3-Species discribution of the 394 animal associated-Leptospira spp. among the different captured wild small animals in Jiangxi.
Species of animals	Species
	L. interrogans	L. borgpetersenii
Apodemus agrarius	225	9
Cattle	5	0
Dog	24	0
Mus musculus	1	0
Pig	1	0
Rana nigromaculata	2	0
Rattus flavipectus	8	10
Rattus norvegicus	13	26
Rattus rattoides	37	31
Common skunk	2	0
Fisher’s exact test	P-value=1.0E-6
