# Supplementary material for: Genetic characteristics of pathogenic Leptospira in wild small animals and livestock in Jiangxi Province, China, 2002–2015
Source: PLoS Negl Trop Dis. 2019 Jun 24;13(6):e0007513. doi: 10.1371/journal.pntd.0007513 (PMC6611636; doi:10.1371/journal.pntd.0007513)
Supplement: S4 Table — (XLSX) [file pntd.0007513.s004.xlsx]

## Sheet: Sheet1
Table S4-Species discribution of the 394 animal associated-Leptospira spp. in different collected locations in Jiangxi.
Collected Locations	Species
	L. interrogans	L. borgpetersenii
fuliang	136	0
longnan	7	19
shanggao	34	0
shangrao	133	7
shangyou	6	46
xinjian	2	4
Fisher’s exact test	P-value=1.0E-6
