# Supplementary material for: Genetic characteristics of pathogenic Leptospira in wild small animals and livestock in Jiangxi Province, China, 2002–2015
Source: PLoS Negl Trop Dis. 2019 Jun 24;13(6):e0007513. doi: 10.1371/journal.pntd.0007513 (PMC6611636; doi:10.1371/journal.pntd.0007513)
Supplement: S5 Table — (XLSX) [file pntd.0007513.s005.xlsx]

## Sheet: Sheet1
Table S5-Species discribution of the 394 animal associated-Leptospira spp. in different collected years in Jiangxi.
Collected years	Species
	L. interrogans	L. borgpetersenii
2005	1	1
2006	27	10
2007	45	8
2008	36	6
2009	26	5
2011	42	11
2012	54	0
2013	42	1
2014	18	22
2015	27	12
Kruskal-Wallis chi-squared test	χ2 = 60.946	df = 9	P-value=8.8E-10
