# Supplementary material for: Genetic characteristics of pathogenic Leptospira in wild small animals and livestock in Jiangxi Province, China, 2002–2015
Source: PLoS Negl Trop Dis. 2019 Jun 24;13(6):e0007513. doi: 10.1371/journal.pntd.0007513 (PMC6611636; doi:10.1371/journal.pntd.0007513)
Supplement: S6 Table — (XLSX) [file pntd.0007513.s006.xlsx]

## Sheet: Sheet1
Table S6-Serogroups discribution of the 394 animal associated-Leptospira spp. in different collected locations in Jiangxi.
Collected location	Serogroups
	Australis	Autumnalis	Canicola	Grippotyphosa	Hebdomadis	Icterohaemorrhagiae	Javanica	Pyrogenes
fuliang	0	8	1	4	0	123	0	0
longnan	6	1	0	0	0	0	19	0
shanggao	21	0	9	3	1	0	0	0
shangrao	5	3	1	0	3	121	7	0
shangyou	3	0	0	0	0	0	47	2
xinjian	2	0	0	0	0	0	4	0
Fisher’s exact test	P-value=1.0E-6
