# Supplementary material for: Genetic characteristics of pathogenic Leptospira in wild small animals and livestock in Jiangxi Province, China, 2002–2015
Source: PLoS Negl Trop Dis. 2019 Jun 24;13(6):e0007513. doi: 10.1371/journal.pntd.0007513 (PMC6611636; doi:10.1371/journal.pntd.0007513)
Supplement: S7 Table — (XLSX) [file pntd.0007513.s007.xlsx]

## Sheet: Sheet1
Table S7-Serogroups discribution of the 394 animal associated-Leptospira spp. among the different captured wild small animals in Jiangxi.
Species of animals	Serogroups
	Australis	Autumnalis	Canicola	Grippotyphosa	Hebdomadis	Icterohaemorrhagiae	Javanica	Pyrogenes
Apodemus agrarius	1	7	0	2	0	213	10	1
Cattle	4	0	1	0	0	0	0	0
Dog	11	0	10	0	3	0	0	0
Mus musculus	1	0	0	0	0	0	0	0
Pig	0	0	0	0	1	0	0	0
Rana nigromaculata	1	1	0	0	0	0	0	0
Rattus flavipectus	3	2	0	0	0	3	10	0
Rattus norvegicus	5	0	0	0	0	8	26	0
Rattus rattoides	11	2	0	3	0	20	31	1
Common skunk	0	0	0	2	0	0	0	0
Fisher’s exact test	P-value=1.0E-6
