# Supplementary material for: Genetic characteristics of pathogenic Leptospira in wild small animals and livestock in Jiangxi Province, China, 2002–2015
Source: PLoS Negl Trop Dis. 2019 Jun 24;13(6):e0007513. doi: 10.1371/journal.pntd.0007513 (PMC6611636; doi:10.1371/journal.pntd.0007513)
Supplement: S8 Table — (XLSX) [file pntd.0007513.s008.xlsx]

## Sheet: Sheet1
Table S8-Serogroups discribution of the 394 animal associated-Leptospira spp. in different collected years in Jiangxi.
Collected years	Serogroups
	Australis	Autumnalis	Canicola	Grippotyphosa	Hebdomadis	Icterohaemorrhagiae	Javanica	Pyrogenes
2005	1	0	0	0	0	0	1	0
2006	8	2	5	0	0	12	10	0
2007	5	7	2	5	3	23	8	0
2008	11	3	0	0	1	21	6	0
2009	4	0	3	2	0	17	5	0
2011	2	0	1	0	0	39	11	0
2012	4	0	0	0	0	50	0	0
2013	1	0	0	0	0	41	1	0
2014	0	0	0	0	0	17	23	0
2015	1	0	0	0	0	24	12	2
Kruskal-Wallis chi-squared test	χ2 = 66.1	df = 9	P-value=8.8E-11
