# Supplementary material for: Genetic characteristics of pathogenic Leptospira in wild small animals and livestock in Jiangxi Province, China, 2002–2015
Source: PLoS Negl Trop Dis. 2019 Jun 24;13(6):e0007513. doi: 10.1371/journal.pntd.0007513 (PMC6611636; doi:10.1371/journal.pntd.0007513)
Supplement: S9 Table — (XLSX) [file pntd.0007513.s009.xlsx]

## Sheet: Sheet1
Table S9-Sequence types discribution of the 394 animal associated-Leptospira spp. in different collected locations in Jiangxi.
Collected Locations	STs
	ST1	ST12	ST17	ST18	ST37	ST93	ST105	ST106	ST107	ST108	ST109	ST131	ST140	ST143	ST209	ST212	ST213	ST214	ST215	ST216	ST224
fuliang	123	0	0	3	1	0	0	0	0	0	0	0	0	0	0	0	2	6	1	0	0
longnan	0	0	0	0	0	0	0	0	6	1	0	0	0	19	0	0	0	0	0	0	0
shanggao	0	3	0	0	8	0	17	3	0	0	1	0	1	0	0	1	0	0	0	0	0
shangrao	112	0	9	0	4	0	2	0	3	0	0	0	0	7	0	0	2	1	0	0	0
shangyou	0	0	0	0	0	0	3	0	0	0	0	0	0	46	0	0	0	0	0	1	2
xinjian	0	0	0	0	0	1	0	0	0	0	0	1	0	0	4	0	0	0	0	0	0
Fisher’s exact test	P-value=1.0E-6
