# Supplementary material for: Genetic characteristics of pathogenic Leptospira in wild small animals and livestock in Jiangxi Province, China, 2002–2015
Source: PLoS Negl Trop Dis. 2019 Jun 24;13(6):e0007513. doi: 10.1371/journal.pntd.0007513 (PMC6611636; doi:10.1371/journal.pntd.0007513)
Supplement: S10 Table — (XLSX) [file pntd.0007513.s010.xlsx]

## Sheet: Sheet1
Table S10-Sequence types discribution of the 394 animal associated-Leptospira spp. among the different captured wild small animals in Jiangxi.
Species of animals	STs
	ST1	ST12	ST17	ST18	ST37	ST93	ST105	ST106	ST107	ST108	ST109	ST131	ST140	ST143	ST209	ST212	ST213	ST214	ST215	ST216	ST224
Apodemus agrarius	205	0	8	1	0	0	1	1	0	0	0	0	0	9	0	0	2	5	0	1	1
Cattle	0	0	0	0	0	0	4	0	0	0	0	0	0	0	0	1	0	0	0	0	0
Dog	0	3	0	0	13	0	4	0	3	0	1	0	0	0	0	0	0	0	0	0	0
Mus musculus	0	0	0	0	0	0	1	0	0	0	0	0	0	0	0	0	0	0	0	0	0
Pig	0	0	0	0	0	0	0	0	0	0	0	0	1	0	0	0	0	0	0	0	0
Rana nigromaculata	0	0	0	0	0	0	1	0	0	0	0	0	0	0	0	0	1	0	0	0	0
Rattus flavipectus	3	0	0	0	0	0	0	0	3	1	0	0	0	10	0	0	1	0	0	0	0
Rattus norvegicus	7	0	1	0	0	1	3	0	0	0	0	1	0	22	4	0	0	0	0	0	0
Rattus rattoides	20	0	0	2	0	0	8	0	3	0	0	0	0	31	0	0	0	2	1	0	1
Common skunk	0	0	0	0	0	0	0	2	0	0	0	0	0	0	0	0	0	0	0	0	0
Fisher’s exact test	P-value=1.0E-6
