# Supplementary material for: Genetic characteristics of pathogenic Leptospira in wild small animals and livestock in Jiangxi Province, China, 2002–2015
Source: PLoS Negl Trop Dis. 2019 Jun 24;13(6):e0007513. doi: 10.1371/journal.pntd.0007513 (PMC6611636; doi:10.1371/journal.pntd.0007513)
Supplement: S11 Table — (XLSX) [file pntd.0007513.s011.xlsx]

## Sheet: Sheet1
Table S11-Sequence types discribution of the 394 animal associated-Leptospira spp. in different collected years in Jiangxi.
Collected years	ST
	ST1	ST12	ST17	ST18	ST37	ST93	ST105	ST106	ST107	ST108	ST109	ST131	ST140	ST143	ST209	ST212	ST213	ST214	ST215	ST216	ST224
2005	0	0	0	0	0	0	0	0	1	0	0	0	0	1	0	0	0	0	0	0	0
2006	11	0	1	0	5	0	5	0	3	1	0	0	0	10	0	0	1	0	0	0	0
2007	18	0	5	1	4	0	1	3	3	0	0	1	0	4	4	1	2	5	1	0	0
2008	20	3	1	0	0	0	6	0	2	0	0	0	1	6	0	0	1	2	0	0	0
2009	16	0	1	2	3	0	3	0	0	0	1	0	0	5	0	0	0	0	0	0	0
2011	39	0	0	0	1	1	1	0	0	0	0	0	0	11	0	0	0	0	0	0	0
2012	49	0	1	0	0	0	4	0	0	0	0	0	0	0	0	0	0	0	0	0	0
2013	41	0	0	0	0	0	1	0	0	0	0	0	0	1	0	0	0	0	0	0	0
2014	17	0	0	0	0	0	0	0	0	0	0	0	0	22	0	0	0	0	0	1	0
2015	24	0	0	0	0	0	1	0	0	0	0	0	0	12	0	0	0	0	0	0	2
Kruskal-Wallis chi-squared test	χ2 = 84.7	df = 9	P-value=1.9E-14
